# Supplementary material for: rac-4,8-Divinyl­bicyclo­[3.3.1]nonane-2,6-dione
Source: Acta Crystallogr Sect E Struct Rep Online. 2009 May 20;65(Pt 6):o1357. doi: 10.1107/S1600536809018443 (PMC2969760; doi:10.1107/S1600536809018443)
Supplement: Supplementary file 1 [file e-65-o1357-sup1.cif]

##############################################################################
###                                                                        ###
###        Electronic paper (Acta Crystallographica Section E)             ###
###                                                                        ###
##############################################################################
#                                                                            #
# This CIF contains the data in a paper accepted for publication in Acta     #
# Crystallographica Section E. It conforms to the requirements of Notes      #
# for Authors for Section E, and has been peer reviewed under the auspices   #
# of the IUCr Commission on Journals.                                        #
#                                                                            #
# Full details of the Crystallographic Information File format               #
# are given in the paper "The Crystallographic Information File (CIF):       #
# a New Standard Archive File for Crystallography" by S. R. Hall, F. H.      #
# Allen and I. D. Brown [Acta Cryst. (1991), A47, 655-685].                  #
#                                                                            #
# The current version of the core CIF dictionary is obtainable from          #
# ftp://ftp.iucr.org/pub/cif_core.dic. The current version number is 2.4.    #
#                                                                            #
# Software is freely available for graphical display of the structure(s) in  #
# this CIF.  For information consult the CIF home page http://www.iucr.org/  #
# cif/home.html                                                              #
#                                                                            #
# This file may be used for bona fide research purposes within the           #
# scientific community so long as proper attribution is given to the journal # 
# article from which it was obtained.                                        #
#                                                                            #
##############################################################################
                                             
data_global
_audit_creation_method     'WinGX routine CIF_UPDATE'
_audit_conform_dict_name     cif_core.dic
_audit_conform_dict_version     2.3
_journal_date_recd_electronic     2009-05-07
_journal_date_accepted     2009-05-15
_journal_name_full     'Acta Crystallographica, Section E'
_journal_year     2009
_journal_volume     65
_journal_issue      6
_journal_page_first     o1357
_journal_page_last     o1357
_journal_paper_category     QO
_journal_coeditor_code     NG2580
_publ_contact_author_name     'Wallentin, Carl-Johan'
_publ_contact_author_address
;
Organic Chemistry
Department of Chemistry
Lund University
P.O. Box 124,
S-221 00 Lund
Sweden
;
_publ_contact_author_email     'Carl-Johan.wallentin@organic.lu.se'
_publ_contact_author_fax     '+46 46 2228209'
_publ_contact_author_phone     '+46 46 2228129'
_publ_section_title
;
<i>rac</i>-4,8-Divinylbicyclo[3.3.1]nonane-2,6-dione
;
loop_
    _publ_author_name
    _publ_author_address
    'Orentas, Edvinas'
;
Department of Organic Chemistry
Vilnius University
Naugarduko 24,
LT-03225 Vilnius
Lithuania
;
    'Wendt, Ola F.'
;
Organic Chemistry
Department of Chemistry
Lund University
PO Box 124,
S-221 00 Lund
Sweden
;
    'W\"arnmark, Kenneth'
;
Organic Chemistry
Department of Chemistry
Lund University
PO Box 124,
S-221 00 Lund
Sweden
;
    'Butkus, Eugenijus'
;
Department of Organic Chemistry
Vilnius University
Naugarduko 24,
LT-03225 Vilnius
Lithuania
;
    'Wallentin, Carl-Johan'
;
Organic Chemistry
Department of Chemistry
Lund University
PO Box 124,
S-221 00 Lund
Sweden
;
data_I
_audit_creation_method     'WinGX routine CIF_UPDATE'
_chemical_name_systematic
;
<i>rac</i>-4,8-Divinylbicyclo[3.3.1]nonane-2,6-dione
;
_chemical_formula_moiety     'C13 H16 O2'
_chemical_formula_sum     'C13 H16 O2'
_chemical_formula_iupac     'C13 H16 O2'
_chemical_formula_weight     204.26
_symmetry_cell_setting     orthorhombic
_symmetry_space_group_name_H-M     'P n a 21'
_symmetry_space_group_name_Hall     'P 2c -2n'
loop_
    _symmetry_equiv_pos_as_xyz
    'x, y, z'
    '-x, -y, z+1/2'
    'x+1/2, -y+1/2, z'
    '-x+1/2, y+1/2, z+1/2'
_cell_length_a     20.4254(11)
_cell_length_b     8.8913(6)
_cell_length_c     6.2570(4)
_cell_angle_alpha     90.00
_cell_angle_beta     90.00
_cell_angle_gamma     90.00
_cell_volume     1136.32(12)
_cell_formula_units_Z     4
_cell_measurement_reflns_used     2363
_cell_measurement_theta_min     2.2873
_cell_measurement_theta_max     33.0639
_cell_measurement_temperature     293(2)
_exptl_crystal_description     'prism'
_exptl_crystal_colour     'colourless'
_exptl_crystal_size_max     0.3
_exptl_crystal_size_mid     0.05
_exptl_crystal_size_min     0.03
_exptl_crystal_density_diffrn     1.194
_exptl_crystal_density_method     'not measured'
_exptl_crystal_F_000     440
_exptl_absorpt_coefficient_mu     0.079
_exptl_absorpt_correction_type     'multi-scan'
_exptl_absorpt_process_details     '(CrysAlis RED; Oxford Diffraction, 2006)'
_exptl_absorpt_correction_T_min     0.82656
_exptl_absorpt_correction_T_max     1.00000
_exptl_special_details
;
The intensity data were collected on a Oxford Xcalibur 3 CCD diffractometer
using an exposure time of 20 s/frame. A total of 552 frames were collected
with a frame width of 0.5\% covering up to \q = 27.09\% with 99.9%
completeness accomplished. The highest difference peak in the Fourier map is
located 0.85 \%A from H16.
;
_diffrn_radiation_type     MoK\a
_diffrn_radiation_wavelength     0.71073
_diffrn_radiation_source     'Enhance (Mo) X-ray Source'
_diffrn_radiation_monochromator     graphite
_diffrn_measurement_device_type     'Oxford Diffraction Xcalibur'
_diffrn_measurement_method     \w
_diffrn_reflns_number     8068
_diffrn_reflns_av_R_equivalents     0.0314
_diffrn_reflns_theta_min     3.04
_diffrn_reflns_theta_max     27.09
_diffrn_reflns_theta_full     27.00
_diffrn_measured_fraction_theta_max     0.999
_diffrn_measured_fraction_theta_full     0.999
_diffrn_reflns_limit_h_min     -24
_diffrn_reflns_limit_h_max     26
_diffrn_reflns_limit_k_min     -11
_diffrn_reflns_limit_k_max     11
_diffrn_reflns_limit_l_min     -5
_diffrn_reflns_limit_l_max     8
_diffrn_standards_number     0
_diffrn_standards_interval_count     0
_diffrn_standards_interval_time     0
_diffrn_standards_decay_%     0
_reflns_number_total     1363
_reflns_number_gt     811
_reflns_threshold_expression     I>2\s(I)
_refine_ls_structure_factor_coef     Fsqd
_refine_ls_matrix_type     full
_refine_ls_R_factor_gt     0.0438
_refine_ls_wR_factor_ref     0.1095
_refine_ls_goodness_of_fit_ref     1.017
_refine_ls_restrained_S_all     1.016
_refine_ls_number_reflns     1363
_refine_ls_number_parameters     136
_refine_ls_number_restraints     1
_refine_ls_hydrogen_treatment     constr
_refine_ls_weighting_scheme     calc
_refine_ls_weighting_details
                   'calc w=1/[\s^2^(Fo^2^)+(0.06P)^2^] where P=(Fo^2^+2Fc^2^)/3'
_refine_ls_shift/su_max     0.000
_refine_diff_density_max     0.318
_refine_diff_density_min     -0.187
_refine_ls_extinction_method     none
loop_
    _atom_type_symbol
    _atom_type_description
    _atom_type_scat_dispersion_real
    _atom_type_scat_dispersion_imag
    _atom_type_scat_source
    'C' 'C' 0.0033 0.0016
                         'International Tables Vol C Tables 4.2.6.8 and 6.1.1.4'
    'H' 'H' 0.0000 0.0000
                         'International Tables Vol C Tables 4.2.6.8 and 6.1.1.4'
    'O' 'O' 0.0106 0.0060
                         'International Tables Vol C Tables 4.2.6.8 and 6.1.1.4'
_computing_data_collection     'CrysAlis CCD (Oxford Diffraction, 2006)'
_computing_cell_refinement     'CrysAlis RED (Oxford Diffraction, 2006)'
_computing_data_reduction     'CrysAlis RED (Oxford Diffraction, 2006)'
_computing_structure_solution     'SIR97 (Altomare <i>et al.</i>,  1999)'
_computing_structure_refinement     'SHELXL97 (Sheldrick, 2008)'
_computing_molecular_graphics     'DIAMOND (Brandenburg, 2000)'
_computing_publication_material     'WinGX (Farrugia, 1999)'
loop_
    _atom_site_type_symbol
    _atom_site_label
    _atom_site_fract_x
    _atom_site_fract_y
    _atom_site_fract_z
    _atom_site_U_iso_or_equiv
    _atom_site_adp_type
    _atom_site_calc_flag
    _atom_site_refinement_flags
    _atom_site_occupancy
    _atom_site_disorder_assembly
    _atom_site_disorder_group
    C C6 0.60714(11) 0.5148(3) 0.2569(5) 0.0501(7) Uani d . 1 . .
    H H6 0.5959 0.6085 0.1829 0.060 Uiso calc R 1 . .
    O O1 0.49120(9) 0.4888(3) 0.2890(4) 0.0684(6) Uani d . 1 . .
    C C2 0.54437(13) 0.4308(3) 0.3065(4) 0.0522(7) Uani d . 1 . .
    C C3 0.64496(12) 0.5550(3) 0.4657(5) 0.0490(7) Uani d . 1 . .
    H H3 0.6162 0.5334 0.5872 0.059 Uiso calc R 1 . .
    C C4 0.70813(12) 0.4602(3) 0.4926(5) 0.0587(8) Uani d . 1 . .
    H H4A 0.7424 0.5028 0.4039 0.070 Uiso calc R 1 . .
    H H4B 0.7225 0.4661 0.6402 0.070 Uiso calc R 1 . .
    C C5 0.69861(13) 0.2986(4) 0.4334(6) 0.0635(8) Uani d . 1 . .
    O O7 0.71657(11) 0.1941(3) 0.5432(5) 0.0990(10) Uani d . 1 . .
    C C8 0.60166(13) 0.1778(3) 0.2573(6) 0.0609(8) Uani d . 1 . .
    H H8 0.6137 0.0912 0.3459 0.073 Uiso calc R 1 . .
    C C10 0.64888(14) 0.4191(3) 0.1080(5) 0.0592(8) Uani d . 1 . .
    H H10A 0.6891 0.4718 0.0730 0.071 Uiso calc R 1 . .
    H H10B 0.6253 0.3995 -0.0236 0.071 Uiso calc R 1 . .
    C C11 0.55214(12) 0.2721(3) 0.3865(5) 0.0571(8) Uani d . 1 . .
    H H11A 0.5099 0.2226 0.3821 0.069 Uiso calc R 1 . .
    H H11B 0.5662 0.2752 0.5345 0.069 Uiso calc R 1 . .
    C C12 0.66464(13) 0.2711(3) 0.2209(5) 0.0607(8) Uani d . 1 . .
    H H12 0.6942 0.2129 0.1294 0.073 Uiso calc R 1 . .
    C C15 0.66318(14) 0.7178(3) 0.4753(6) 0.0652(9) Uani d . 1 . .
    H H15 0.6861 0.7569 0.3595 0.078 Uiso calc R 1 . .
    C C16 0.5761(2) 0.1174(5) 0.0507(7) 0.0924(12) Uani d . 1 . .
    H H16 0.6053 0.0540 -0.0195 0.111 Uiso calc R 1 . .
    C C13 0.64974(18) 0.8101(4) 0.6321(7) 0.0892(12) Uani d . 1 . .
    H H13A 0.6269 0.7758 0.7511 0.107 Uiso calc R 1 . .
    H H13B 0.6630 0.9100 0.6247 0.107 Uiso calc R 1 . .
    C C14 0.5247(3) 0.1352(5) -0.0434(7) 0.1147(16) Uani d . 1 . .
    H H14A 0.4925 0.1969 0.0145 0.138 Uiso calc R 1 . .
    H H14B 0.5175 0.0872 -0.1734 0.138 Uiso calc R 1 . .
loop_
    _atom_site_aniso_label
    _atom_site_aniso_U_11
    _atom_site_aniso_U_22
    _atom_site_aniso_U_33
    _atom_site_aniso_U_12
    _atom_site_aniso_U_13
    _atom_site_aniso_U_23
    C6 0.0477(14) 0.0546(15) 0.0480(16) 0.0009(13) -0.0027(14) 0.0079(14)
    O1 0.0420(10) 0.1030(15) 0.0603(12) 0.0124(11) -0.0049(10) -0.0058(11)
    C2 0.0405(15) 0.076(2) 0.0406(16) 0.0009(13) -0.0050(12) -0.0052(14)
    C3 0.0443(14) 0.0523(15) 0.0504(16) -0.0024(13) 0.0013(12) -0.0010(14)
    C4 0.0489(16) 0.0657(18) 0.061(2) -0.0011(14) -0.0076(14) -0.0050(16)
    C5 0.0429(15) 0.067(2) 0.080(2) 0.0088(15) -0.0110(16) -0.0021(18)
    O7 0.0928(17) 0.0737(15) 0.131(2) 0.0123(12) -0.0493(19) 0.0152(17)
    C8 0.0605(17) 0.0593(17) 0.0628(18) -0.0035(14) -0.0097(18) -0.0021(17)
    C10 0.0461(15) 0.081(2) 0.0507(18) -0.0096(15) 0.0074(14) -0.0017(17)
    C11 0.0464(15) 0.072(2) 0.0531(16) -0.0107(13) 0.0031(13) 0.0032(16)
    C12 0.0449(15) 0.0669(18) 0.0702(19) 0.0079(14) 0.0060(15) -0.0096(18)
    C15 0.0522(16) 0.064(2) 0.079(2) -0.0059(15) -0.0006(16) 0.0030(19)
    C16 0.074(2) 0.115(3) 0.088(3) -0.022(2) 0.005(3) -0.016(3)
    C13 0.080(2) 0.071(2) 0.116(3) -0.0003(19) -0.017(2) -0.022(2)
    C14 0.140(4) 0.120(3) 0.084(3) -0.049(3) -0.011(3) 0.002(3)
_geom_special_details
;
All e.s.d.'s (except the e.s.d. in the dihedral angle between two l.s. planes)
are estimated using the full covariance matrix. The cell e.s.d.'s are taken
into account individually in the estimation of e.s.d.'s in distances, angles
and torsion angles; correlations between e.s.d.'s in cell parameters are only
used when they are defined by crystal symmetry. An approximate (isotropic)
treatment of cell e.s.d.'s is used for estimating e.s.d.'s involving l.s.
planes.
;
loop_
    _geom_bond_atom_site_label_1
    _geom_bond_atom_site_label_2
    _geom_bond_site_symmetry_2
    _geom_bond_distance
    _geom_bond_publ_flag
    C6 C2 . 1.516(4) ?
    C6 C10 . 1.522(4) ?
    C6 C3 . 1.560(4) ?
    C6 H6 . 0.9800 ?
    O1 C2 . 1.207(3) ?
    C2 C11 . 1.506(4) ?
    C3 C15 . 1.496(4) ?
    C3 C4 . 1.550(4) ?
    C3 H3 . 0.9800 ?
    C4 C5 . 1.497(4) ?
    C4 H4A . 0.9700 ?
    C4 H4B . 0.9700 ?
    C5 O7 . 1.212(4) ?
    C5 C12 . 1.519(5) ?
    C8 C16 . 1.494(5) ?
    C8 C11 . 1.543(4) ?
    C8 C12 . 1.548(4) ?
    C8 H8 . 0.9800 ?
    C10 C12 . 1.528(4) ?
    C10 H10A . 0.9700 ?
    C10 H10B . 0.9700 ?
    C11 H11A . 0.9700 ?
    C11 H11B . 0.9700 ?
    C12 H12 . 0.9800 ?
    C15 C13 . 1.308(4) ?
    C15 H15 . 0.9300 ?
    C16 C14 . 1.215(5) ?
    C16 H16 . 0.9300 ?
    C13 H13A . 0.9300 ?
    C13 H13B . 0.9300 ?
    C14 H14A . 0.9300 ?
    C14 H14B . 0.9300 ?
loop_
    _geom_angle_atom_site_label_1
    _geom_angle_atom_site_label_2
    _geom_angle_atom_site_label_3
    _geom_angle_site_symmetry_1
    _geom_angle_site_symmetry_3
    _geom_angle
    _geom_angle_publ_flag
    C2 C6 C10 . . 108.9(2) ?
    C2 C6 C3 . . 111.1(2) ?
    C10 C6 C3 . . 111.3(2) ?
    C2 C6 H6 . . 108.5 ?
    C10 C6 H6 . . 108.5 ?
    C3 C6 H6 . . 108.5 ?
    O1 C2 C11 . . 121.7(2) ?
    O1 C2 C6 . . 122.1(3) ?
    C11 C2 C6 . . 116.1(2) ?
    C15 C3 C4 . . 108.3(2) ?
    C15 C3 C6 . . 112.3(2) ?
    C4 C3 C6 . . 112.2(2) ?
    C15 C3 H3 . . 107.9 ?
    C4 C3 H3 . . 107.9 ?
    C6 C3 H3 . . 107.9 ?
    C5 C4 C3 . . 112.8(2) ?
    C5 C4 H4A . . 109.0 ?
    C3 C4 H4A . . 109.0 ?
    C5 C4 H4B . . 109.0 ?
    C3 C4 H4B . . 109.0 ?
    H4A C4 H4B . . 107.8 ?
    O7 C5 C4 . . 123.8(3) ?
    O7 C5 C12 . . 120.8(3) ?
    C4 C5 C12 . . 115.5(3) ?
    C16 C8 C11 . . 114.8(3) ?
    C16 C8 C12 . . 110.8(3) ?
    C11 C8 C12 . . 109.3(2) ?
    C16 C8 H8 . . 107.2 ?
    C11 C8 H8 . . 107.2 ?
    C12 C8 H8 . . 107.2 ?
    C6 C10 C12 . . 108.4(2) ?
    C6 C10 H10A . . 110.0 ?
    C12 C10 H10A . . 110.0 ?
    C6 C10 H10B . . 110.0 ?
    C12 C10 H10B . . 110.0 ?
    H10A C10 H10B . . 108.4 ?
    C2 C11 C8 . . 113.8(2) ?
    C2 C11 H11A . . 108.8 ?
    C8 C11 H11A . . 108.8 ?
    C2 C11 H11B . . 108.8 ?
    C8 C11 H11B . . 108.8 ?
    H11A C11 H11B . . 107.7 ?
    C5 C12 C10 . . 111.3(2) ?
    C5 C12 C8 . . 109.7(3) ?
    C10 C12 C8 . . 110.8(2) ?
    C5 C12 H12 . . 108.3 ?
    C10 C12 H12 . . 108.3 ?
    C8 C12 H12 . . 108.3 ?
    C13 C15 C3 . . 125.8(3) ?
    C13 C15 H15 . . 117.1 ?
    C3 C15 H15 . . 117.1 ?
    C14 C16 C8 . . 132.4(4) ?
    C14 C16 H16 . . 113.8 ?
    C8 C16 H16 . . 113.8 ?
    C15 C13 H13A . . 120.0 ?
    C15 C13 H13B . . 120.0 ?
    H13A C13 H13B . . 120.0 ?
    C16 C14 H14A . . 120.0 ?
    C16 C14 H14B . . 120.0 ?
    H14A C14 H14B . . 120.0 ?
loop_
    _geom_torsion_atom_site_label_1
    _geom_torsion_atom_site_label_2
    _geom_torsion_atom_site_label_3
    _geom_torsion_atom_site_label_4
    _geom_torsion_site_symmetry_1
    _geom_torsion_site_symmetry_2
    _geom_torsion_site_symmetry_3
    _geom_torsion_site_symmetry_4
    _geom_torsion
    _geom_torsion_publ_flag
    C10 C6 C2 O1 . . . . -130.0(3) ?
    C3 C6 C2 O1 . . . . 107.1(3) ?
    C10 C6 C2 C11 . . . . 52.1(3) ?
    C3 C6 C2 C11 . . . . -70.9(3) ?
    C2 C6 C3 C15 . . . . -128.9(3) ?
    C10 C6 C3 C15 . . . . 109.5(3) ?
    C2 C6 C3 C4 . . . . 108.7(2) ?
    C10 C6 C3 C4 . . . . -12.8(3) ?
    C15 C3 C4 C5 . . . . -166.1(3) ?
    C6 C3 C4 C5 . . . . -41.6(3) ?
    C3 C4 C5 O7 . . . . -132.2(3) ?
    C3 C4 C5 C12 . . . . 48.3(3) ?
    C2 C6 C10 C12 . . . . -60.4(3) ?
    C3 C6 C10 C12 . . . . 62.4(3) ?
    O1 C2 C11 C8 . . . . 136.2(3) ?
    C6 C2 C11 C8 . . . . -45.8(3) ?
    C16 C8 C11 C2 . . . . -79.0(3) ?
    C12 C8 C11 C2 . . . . 46.2(3) ?
    O7 C5 C12 C10 . . . . -177.9(3) ?
    C4 C5 C12 C10 . . . . 1.6(3) ?
    O7 C5 C12 C8 . . . . 59.1(4) ?
    C4 C5 C12 C8 . . . . -121.3(3) ?
    C6 C10 C12 C5 . . . . -56.8(3) ?
    C6 C10 C12 C8 . . . . 65.5(3) ?
    C16 C8 C12 C5 . . . . -166.2(3) ?
    C11 C8 C12 C5 . . . . 66.2(3) ?
    C16 C8 C12 C10 . . . . 70.6(3) ?
    C11 C8 C12 C10 . . . . -57.0(3) ?
    C4 C3 C15 C13 . . . . -109.0(3) ?
    C6 C3 C15 C13 . . . . 126.5(3) ?
    C11 C8 C16 C14 . . . . 5.1(6) ?
    C12 C8 C16 C14 . . . . -119.3(5) ?
