# Supplementary material for: rac-4,8-Divinyl­bicyclo­[3.3.1]nonane-2,6-dione
Source: Acta Crystallogr Sect E Struct Rep Online. 2009 May 20;65(Pt 6):o1357. doi: 10.1107/S1600536809018443 (PMC2969760; doi:10.1107/S1600536809018443)
Supplement: Supplementary file 2 [file e-65-o1357-Isup2.hkl]

# 
# h,k,l, Fc-squared, Fo-squared, sigma(Fo-squared) and status flag 
# 
data_I
_shelx_title ' cw13a in Pna2(1)' 
_shelx_refln_list_code          4 
_shelx_F_calc_maximum       98.65 
_exptl_crystal_F_000       440.00 
_reflns_d_resolution_high  0.7803 
 
loop_ 
 _symmetry_equiv_pos_as_xyz 
 'x, y, z' 
 '-x, -y, z+1/2' 
 'x+1/2, -y+1/2, z' 
 '-x+1/2, y+1/2, z+1/2' 
 
_cell_length_a    20.4254 
_cell_length_b     8.8913 
_cell_length_c     6.2570 
_cell_angle_alpha  90.000 
_cell_angle_beta   90.000 
_cell_angle_gamma  90.000 
 
_shelx_F_squared_multiplier     1.000 
 
loop_ 
 _refln_index_h 
 _refln_index_k 
 _refln_index_l 
 _refln_F_squared_calc 
 _refln_F_squared_meas 
 _refln_F_squared_sigma 
 _refln_observed_status 
   4   0   0      751.88      869.98      7.83 o 
   6   0   0     3087.66     2616.73     16.60 o 
   8   0   0        1.38       14.02      2.41 o 
  10   0   0       23.91       23.08      1.75 o 
  12   0   0        5.72        4.31      1.73 o 
  14   0   0      256.49      262.60      5.22 o 
  16   0   0      214.44      217.32     10.23 o 
  18   0   0      102.64      102.13      3.45 o 
  20   0   0      325.52      335.48      8.01 o 
  22   0   0       12.71       15.13      4.98 o 
  24   0   0        1.27        1.53     13.83 o 
  26   0   0        1.94        4.06     11.40 o 
   2   1   0     3647.10     3017.28    478.32 o 
   3   1   0      931.62      811.82      4.19 o 
   4   1   0      532.21      491.65      2.68 o 
   5   1   0     1038.94     1189.52      5.52 o 
   6   1   0     5038.03     4896.55     43.79 o 
   7   1   0      815.24      964.08      6.16 o 
   8   1   0      927.02      957.48      5.75 o 
   9   1   0      102.88      128.89      2.40 o 
  10   1   0       63.19       56.00      1.84 o 
  11   1   0       55.38       54.36      2.05 o 
  12   1   0       14.38       13.09      1.74 o 
  13   1   0        0.44        1.41      1.66 o 
  14   1   0       90.26       94.56      2.78 o 
  15   1   0       40.42       41.41      2.92 o 
  16   1   0        3.18        3.54      1.45 o 
  17   1   0        4.32        4.32      1.72 o 
  18   1   0       34.75       33.60      2.25 o 
  19   1   0      145.79      147.19      4.89 o 
  20   1   0        5.01        6.03      3.38 o 
  21   1   0       45.70       50.22      4.22 o 
  22   1   0        1.79        2.63      3.51 o 
  23   1   0        0.67        0.36      2.86 o 
  24   1   0        0.20        1.76      5.96 o 
  25   1   0        1.18        4.15      7.43 o 
  26   1   0        6.41        6.99      8.68 o 
   0   2   0      216.90      146.11      2.35 o 
   1   2   0        7.65        9.23      0.88 o 
   2   2   0     1668.02     1934.32     19.06 o 
   3   2   0      687.70      662.06      7.96 o 
   4   2   0       96.90       96.55      2.00 o 
   5   2   0      423.80      421.22      3.05 o 
   6   2   0       58.09       70.42      1.44 o 
   7   2   0      755.16      817.70      4.57 o 
   8   2   0     1696.25     1678.82     13.50 o 
   9   2   0       87.37       87.51      2.32 o 
  10   2   0      250.40      246.07      3.31 o 
  11   2   0       88.60       89.83      2.23 o 
  12   2   0       17.19       16.01      1.78 o 
  13   2   0      188.24      199.26      3.97 o 
  14   2   0       30.68       31.99      1.66 o 
  15   2   0       44.10       51.84      2.15 o 
  16   2   0       18.84       25.06      2.10 o 
  17   2   0        9.63        9.57      2.31 o 
  18   2   0       21.37       20.06      3.18 o 
  19   2   0       47.99       56.61      3.34 o 
  20   2   0       11.90       13.14      3.31 o 
  21   2   0        2.38        3.25      3.16 o 
  22   2   0       12.14        8.49      4.49 o 
  23   2   0        1.44        5.13      4.49 o 
  24   2   0        4.03        3.89      4.87 o 
  25   2   0        1.76        2.53      5.71 o 
   1   3   0     4565.41     4124.27     15.09 o 
   2   3   0       43.52       38.37      1.38 o 
   3   3   0        0.28        1.30      0.85 o 
   4   3   0       69.84       60.50      1.58 o 
   5   3   0       70.95       62.47      1.32 o 
   6   3   0        1.71        3.16      1.47 o 
   7   3   0       45.03       51.05      2.39 o 
   8   3   0      113.49      113.19      2.86 o 
   9   3   0     1632.07     1747.52     11.14 o 
  10   3   0        0.02        0.57      1.03 o 
  11   3   0        0.71        2.20      0.84 o 
  12   3   0       13.22       13.88      1.51 o 
  13   3   0       66.49       60.40      1.93 o 
  14   3   0        4.86        4.15      1.50 o 
  15   3   0        5.29        2.73      1.99 o 
  16   3   0        3.45        3.74      2.62 o 
  17   3   0        8.85        7.56      3.08 o 
  18   3   0       16.46       18.77      3.77 o 
  19   3   0       34.13       36.46      3.76 o 
  20   3   0        6.28        5.57      4.39 o 
  21   3   0        5.04        6.50      3.86 o 
  22   3   0       18.35       19.43      4.18 o 
  23   3   0        1.66        2.80      4.69 o 
  24   3   0        4.09        4.40      7.15 o 
  25   3   0       10.56       19.56      7.27 o 
   0   4   0     1805.30     2222.48     13.37 o 
   1   4   0      114.81      125.08      2.22 o 
   2   4   0      127.82      115.70      2.15 o 
   3   4   0      247.07      260.49      3.01 o 
   4   4   0       35.15       38.12      1.39 o 
   5   4   0      302.62      315.77      3.44 o 
   6   4   0      340.33      322.30      2.99 o 
   7   4   0        2.63        3.77      1.84 o 
   8   4   0        5.59        2.30      1.44 o 
   9   4   0       43.97       41.71      2.36 o 
  10   4   0       45.31       37.32      1.94 o 
  11   4   0       47.79       57.84      2.89 o 
  12   4   0        9.78        8.63      2.08 o 
  13   4   0        4.56        5.17      2.15 o 
  14   4   0        0.24        0.54      1.41 o 
  15   4   0        1.73        2.23      2.38 o 
  16   4   0        3.98        5.69      3.40 o 
  17   4   0       83.57       83.94      3.81 o 
  18   4   0      100.04      106.64      4.35 o 
  19   4   0        1.67        0.98      1.81 o 
  20   4   0       26.73       20.94      4.38 o 
  21   4   0        3.15        6.42      5.27 o 
  22   4   0        2.48        1.39      4.43 o 
  23   4   0        2.69        1.54      3.33 o 
  24   4   0        1.52        0.30      2.12 o 
   1   5   0      181.60      181.22      2.93 o 
   2   5   0        6.51        5.59      1.37 o 
   3   5   0       81.22       74.33      2.99 o 
   4   5   0       16.13       12.83      1.47 o 
   5   5   0       65.09       75.45      2.52 o 
   6   5   0      239.45      268.29      3.68 o 
   7   5   0        1.28        1.05      1.45 o 
   8   5   0        8.83        3.79      2.14 o 
   9   5   0        5.76        3.78      2.09 o 
  10   5   0       15.67       20.67      2.53 o 
  11   5   0      213.02      239.36      5.21 o 
  12   5   0       51.56       54.99      4.01 o 
  13   5   0       14.23       14.30      2.70 o 
  14   5   0       51.70       58.84      3.21 o 
  15   5   0        3.65        2.62      2.28 o 
  16   5   0       16.22       15.70      3.80 o 
  17   5   0       33.65       33.61      3.81 o 
  18   5   0       14.39       11.28      4.72 o 
  19   5   0        3.85        4.59      4.33 o 
  20   5   0        0.23        2.61      4.45 o 
  21   5   0        7.23        8.85      6.52 o 
  22   5   0        3.98       11.70      7.40 o 
  23   5   0        0.06       -0.80      8.64 o 
   0   6   0        3.20        0.78      1.99 o 
   1   6   0        4.14        2.58      2.37 o 
   2   6   0        0.01        2.09      1.36 o 
   3   6   0        3.03        4.36      1.73 o 
   4   6   0       53.93       53.61      2.17 o 
   5   6   0       86.86       80.32      2.32 o 
   6   6   0       29.21       31.08      1.90 o 
   7   6   0      162.15      148.16      3.54 o 
   8   6   0      110.47      106.54      3.19 o 
   9   6   0       29.90       27.24      2.83 o 
  10   6   0      459.49      437.92      7.11 o 
  11   6   0        0.01        0.99      1.62 o 
  12   6   0        0.10        2.38      2.76 o 
  13   6   0       36.67       24.29      3.42 o 
  14   6   0        0.91        1.95      2.54 o 
  15   6   0       10.87        8.27      3.64 o 
  16   6   0        3.59        2.84      3.90 o 
  17   6   0        2.86        3.62      4.46 o 
  18   6   0        2.36        3.11      3.39 o 
  19   6   0       10.30       13.82      6.35 o 
  20   6   0        0.00        1.20      5.13 o 
  21   6   0        0.05        1.39      5.26 o 
  22   6   0        1.82        6.89      7.56 o 
   1   7   0       64.08       72.96      4.20 o 
   2   7   0       25.93       27.70      2.33 o 
   3   7   0       48.98       40.82      2.82 o 
   4   7   0       42.20       33.47      2.39 o 
   5   7   0       13.11       16.25      2.96 o 
   6   7   0       79.42       83.66      3.60 o 
   7   7   0        2.95        1.68      1.62 o 
   8   7   0      205.31      188.30      4.66 o 
   9   7   0      259.08      265.93      8.11 o 
  10   7   0        8.69        9.32      2.92 o 
  11   7   0       32.08       22.99      3.30 o 
  12   7   0       24.61       16.47      3.52 o 
  13   7   0        0.17        2.34      2.62 o 
  14   7   0       13.56       19.60      4.07 o 
  15   7   0        0.19        0.06      0.68 o 
  16   7   0        0.45        0.31      1.59 o 
  17   7   0        8.79        4.97      6.92 o 
  18   7   0        3.93        5.40      5.55 o 
  19   7   0        1.60        0.54      3.05 o 
  20   7   0        0.00        0.79      6.20 o 
   0   8   0       72.32       56.58      7.12 o 
   1   8   0        8.64        8.16      2.83 o 
   2   8   0       66.94       70.56      2.96 o 
   3   8   0       62.73       61.99      3.66 o 
   4   8   0        7.80        7.44      3.82 o 
   5   8   0        2.69        4.60      3.43 o 
   6   8   0        4.37        2.04      3.01 o 
   7   8   0        2.20        5.82      3.49 o 
   8   8   0        0.63        1.04      3.00 o 
   9   8   0        9.68       14.96      3.51 o 
  10   8   0        3.38        2.57      1.88 o 
  11   8   0        0.16        0.75      1.28 o 
  12   8   0       26.24       35.78      4.04 o 
  13   8   0        1.88        1.13      2.44 o 
  14   8   0        9.86        8.99      4.44 o 
  15   8   0        4.26        6.72      4.18 o 
  16   8   0       11.57       13.76      5.67 o 
  17   8   0        0.31       -1.08      5.23 o 
  18   8   0        8.23        8.47      6.22 o 
   1   9   0       13.06       11.74      4.15 o 
   2   9   0        8.00       10.24      4.27 o 
   3   9   0        2.51        4.76      4.49 o 
   4   9   0        0.47        2.02      5.04 o 
   5   9   0        0.19        0.38      1.37 o 
   6   9   0        0.06        1.18      3.32 o 
   7   9   0        0.90        4.54      3.46 o 
   8   9   0       12.49       13.25      3.98 o 
   9   9   0        0.03        0.26      1.71 o 
  10   9   0        6.59        8.48      4.17 o 
  11   9   0       22.51       20.82      4.92 o 
  12   9   0        6.77        5.13      4.25 o 
  13   9   0        0.49        0.91      4.73 o 
  14   9   0        0.22        0.77      6.35 o 
  15   9   0        8.82        7.86      5.04 o 
  16   9   0        0.36       -0.22      3.90 o 
   0  10   0        6.37        8.63     10.72 o 
   1  10   0        0.24       -1.09     10.39 o 
   2  10   0        1.19        5.58      5.93 o 
   3  10   0        1.92        5.78      6.61 o 
   4  10   0        0.01        1.28      3.06 o 
   5  10   0        0.56        1.01      2.69 o 
   6  10   0        0.18        0.45      4.17 o 
   7  10   0        0.04        2.04      5.08 o 
   8  10   0        0.01        0.62      2.83 o 
   9  10   0        5.74        9.21      5.75 o 
  10  10   0        6.99        9.04      5.21 o 
  11  10   0        0.35        0.07      2.69 o 
  12  10   0        0.51        1.52      2.92 o 
   1  11   0        5.10       10.34      9.04 o 
   2  11   0        1.17        2.44     10.70 o 
   3  11   0       11.81       20.90     12.97 o 
   4  11   0        3.76        0.37      2.18 o 
   5  11   0        0.40        1.51      5.89 o 
   6  11   0        3.37        2.97      3.77 o 
   2   0   1     9731.44     8964.48     72.73 o 
   4   0   1     5390.34     5542.96     44.63 o 
   6   0   1     1441.38     1365.11      5.93 o 
   8   0   1      146.11      145.44      2.33 o 
  10   0   1      376.58      388.30      3.99 o 
  12   0   1      218.83      202.07      3.26 o 
  14   0   1      158.78      154.51      3.17 o 
  16   0   1      385.91      396.23      5.21 o 
  18   0   1      376.83      419.93      5.72 o 
  20   0   1        9.82        6.73      3.67 o 
  22   0   1        3.54        1.77      7.51 o 
  24   0   1        6.39        6.39      7.44 o 
   0   1   1     6077.48     5628.71     33.00 o 
   1   1   1     1949.82     1926.30      6.07 o 
   2   1   1      532.79      485.82      2.30 o 
   3   1   1      480.96      552.88      2.18 o 
   4   1   1     3176.82     3269.91     13.15 o 
   5   1   1      568.92      592.74      2.85 o 
   6   1   1     1505.33     1462.74      6.46 o 
   7   1   1      104.09       92.56      1.28 o 
   8   1   1      335.61      327.35      2.26 o 
   9   1   1       86.40       88.84      1.39 o 
  10   1   1      616.25      668.01      3.67 o 
  11   1   1       49.79       49.46      1.25 o 
  12   1   1      703.01      688.82      4.12 o 
  13   1   1      126.09      137.23      1.74 o 
  14   1   1       10.34       10.32      1.19 o 
  15   1   1       59.15       53.99      1.62 o 
  16   1   1       48.38       44.19      1.66 o 
  17   1   1      136.42      130.91      2.36 o 
  18   1   1       19.53       18.06      1.98 o 
  19   1   1       82.12       75.13      2.67 o 
  20   1   1       44.40       46.32      2.75 o 
  21   1   1        0.09        1.57      2.50 o 
  22   1   1        5.49        4.27      4.13 o 
  23   1   1        9.08        9.00      3.58 o 
  24   1   1        0.88        3.48      4.28 o 
  25   1   1        8.20        7.95      5.60 o 
   1   2   1      711.90      607.84      2.32 o 
   2   2   1      763.31      843.30      3.19 o 
   3   2   1     1561.84     1418.47      3.68 o 
   4   2   1       87.76       66.55      0.93 o 
   5   2   1     1058.21      991.62      3.02 o 
   6   2   1      677.78      699.81      4.32 o 
   7   2   1      416.85      495.73      4.36 o 
   8   2   1      121.46      111.80      1.90 o 
   9   2   1      166.84      183.61      1.89 o 
  10   2   1      101.32      123.48      1.68 o 
  11   2   1      169.40      186.35      2.12 o 
  12   2   1       70.01       62.99      1.40 o 
  13   2   1       79.27       82.43      1.63 o 
  14   2   1       62.75       59.67      1.53 o 
  15   2   1       17.79       20.51      1.52 o 
  16   2   1        9.18        8.39      1.61 o 
  17   2   1        0.82        0.19      0.81 o 
  18   2   1       41.53       37.98      2.46 o 
  19   2   1        4.21        4.13      2.71 o 
  20   2   1       37.24       31.39      2.89 o 
  21   2   1        1.60        1.75      2.25 o 
  22   2   1        6.15        4.51      2.69 o 
  23   2   1        3.75        6.01      3.96 o 
  24   2   1        6.29        7.78      4.81 o 
  25   2   1        9.76        8.86      4.96 o 
   0   3   1     1296.17     1280.46      5.62 o 
   1   3   1      385.07      434.41      2.66 o 
   2   3   1      142.56      123.03      1.57 o 
   3   3   1      748.65      744.65      3.65 o 
   4   3   1      161.67      168.46      1.87 o 
   5   3   1       78.76       75.74      1.31 o 
   6   3   1       70.43       70.80      1.21 o 
   7   3   1     1038.91     1083.04      4.36 o 
   8   3   1        1.08        3.33      0.96 o 
   9   3   1      120.37      125.27      1.99 o 
  10   3   1       54.25       50.42      1.45 o 
  11   3   1       20.37       17.51      1.39 o 
  12   3   1       36.06       34.37      1.58 o 
  13   3   1       92.60       94.99      2.34 o 
  14   3   1       73.04       73.17      2.11 o 
  15   3   1      117.45      125.72      2.66 o 
  16   3   1        4.52        6.22      2.24 o 
  17   3   1       78.62       80.15      2.61 o 
  18   3   1       40.50       39.86      2.67 o 
  19   3   1       12.94       12.49      2.80 o 
  20   3   1        8.56        6.19      2.88 o 
  21   3   1        1.50        2.82      2.84 o 
  22   3   1        9.86        8.59      3.54 o 
  23   3   1        0.25        1.09      1.43 o 
  24   3   1       21.05       29.36      4.53 o 
  25   3   1       12.50       15.63      4.83 o 
   1   4   1      288.21      292.20      3.11 o 
   2   4   1      780.49      801.97      4.19 o 
   3   4   1       63.26       75.99      1.59 o 
   4   4   1       30.73       31.71      1.22 o 
   5   4   1      186.91      209.33      3.52 o 
   6   4   1      158.29      133.92      1.95 o 
   7   4   1      614.52      602.64      3.95 o 
   8   4   1        5.99        4.79      1.21 o 
   9   4   1      111.40      116.28      1.98 o 
  10   4   1       33.36       28.31      1.39 o 
  11   4   1       20.76       19.15      1.55 o 
  12   4   1       32.24       26.85      1.67 o 
  13   4   1        2.18        1.83      0.98 o 
  14   4   1       10.06       10.58      2.14 o 
  15   4   1       62.12       57.12      2.44 o 
  16   4   1       71.54       69.62      4.30 o 
  17   4   1       15.80       12.04      3.22 o 
  18   4   1       16.98       14.11      3.05 o 
  19   4   1        4.36        7.12      3.31 o 
  20   4   1        3.83        5.95      3.08 o 
  21   4   1       58.16       64.02      3.46 o 
  22   4   1        0.90        2.28      2.29 o 
  23   4   1       22.42       27.86      4.31 o 
  24   4   1        4.13        3.62      3.24 o 
   0   5   1       90.76       93.06      3.00 o 
   1   5   1      118.16      125.32      2.17 o 
   2   5   1      168.28      147.01      2.23 o 
   3   5   1        9.78        8.51      1.08 o 
   4   5   1      387.58      396.11      2.97 o 
   5   5   1      145.75      125.64      2.21 o 
   6   5   1      166.81      165.10      2.03 o 
   7   5   1       27.82       32.24      1.57 o 
   8   5   1       94.02       78.32      1.94 o 
   9   5   1       35.16       35.40      1.63 o 
  10   5   1      113.96      120.61      2.94 o 
  11   5   1        5.58        7.38      2.18 o 
  12   5   1       26.18       22.85      1.89 o 
  13   5   1        9.30        8.90      2.43 o 
  14   5   1        2.03        2.41      2.63 o 
  15   5   1       25.14       28.90      2.86 o 
  16   5   1       10.66        7.54      2.90 o 
  17   5   1        6.54        5.77      3.28 o 
  18   5   1        4.52        4.08      2.52 o 
  19   5   1        5.37        3.88      2.92 o 
  20   5   1        1.37        3.45      2.83 o 
  21   5   1       12.13       14.41      3.66 o 
  22   5   1        0.91        4.88      3.59 o 
  23   5   1        8.31       11.77      4.92 o 
   1   6   1       24.37       24.72      1.45 o 
   2   6   1       18.17       18.15      1.33 o 
   3   6   1       26.17       23.52      1.34 o 
   4   6   1       60.00       58.57      1.51 o 
   5   6   1       94.23       87.71      1.71 o 
   6   6   1       64.92       74.04      1.93 o 
   7   6   1       76.12       82.56      2.34 o 
   8   6   1      269.03      275.29      6.52 o 
   9   6   1       24.06       21.48      2.53 o 
  10   6   1        2.96        1.81      1.64 o 
  11   6   1        2.97        0.69      1.33 o 
  12   6   1       56.98       53.72      2.61 o 
  13   6   1       72.54       69.82      2.84 o 
  14   6   1        3.38        6.69      3.03 o 
  15   6   1       25.19       32.06      3.14 o 
  16   6   1       13.00       12.39      3.34 o 
  17   6   1        0.92        1.22      1.56 o 
  18   6   1        4.35        3.66      3.19 o 
  19   6   1        4.09        9.41      4.02 o 
  20   6   1        0.04        1.94      3.33 o 
  21   6   1        2.58        4.93      4.01 o 
  22   6   1        0.54        3.03      4.12 o 
   0   7   1       38.45       36.25      2.33 o 
   1   7   1       54.60       53.16      1.75 o 
   2   7   1       42.07       39.41      1.56 o 
   3   7   1        6.53        4.92      1.50 o 
   4   7   1       45.05       44.49      1.82 o 
   5   7   1        6.32        7.42      1.68 o 
   6   7   1        5.12        4.44      1.66 o 
   7   7   1      124.90      123.97      3.49 o 
   8   7   1       23.44       21.55      2.28 o 
   9   7   1       19.29       16.62      2.38 o 
  10   7   1       54.43       61.55      2.49 o 
  11   7   1       15.34       13.07      2.43 o 
  12   7   1        9.88        7.46      2.65 o 
  13   7   1        7.40        8.40      2.66 o 
  14   7   1        3.52        3.68      2.91 o 
  15   7   1        7.27        7.49      3.47 o 
  16   7   1        4.75        8.76      3.25 o 
  17   7   1        1.94        4.64      3.65 o 
  18   7   1        2.56        2.83      3.08 o 
  19   7   1        4.64        5.03      5.05 o 
  20   7   1        0.24        1.93      3.53 o 
   1   8   1       16.62       13.93      1.80 o 
   2   8   1       47.59       47.60      2.09 o 
   3   8   1       28.07       29.20      2.12 o 
   4   8   1       26.73       23.54      2.30 o 
   5   8   1       16.53       19.30      2.40 o 
   6   8   1       16.92       16.57      2.32 o 
   7   8   1        5.78        5.78      2.61 o 
   8   8   1        0.40        2.34      2.90 o 
   9   8   1        3.22        1.90      2.34 o 
  10   8   1        9.12       12.16      2.77 o 
  11   8   1        0.55        1.03      1.18 o 
  12   8   1        3.46        4.42      3.10 o 
  13   8   1       13.61       15.03      3.06 o 
  14   8   1        0.20        1.76      2.97 o 
  15   8   1        7.80       10.49      3.90 o 
  16   8   1        8.45       11.68      3.90 o 
  17   8   1        0.61        3.76      4.17 o 
  18   8   1        4.29        3.68      3.31 o 
   0   9   1       17.41       17.25      4.50 o 
   1   9   1       10.04        9.58      2.45 o 
   2   9   1        0.22        0.31      0.55 o 
   3   9   1        5.49        5.70      2.75 o 
   4   9   1       19.14       21.12      2.96 o 
   5   9   1        3.35        3.70      3.40 o 
   6   9   1        4.15        4.19      2.24 o 
   7   9   1        5.45        5.78      3.02 o 
   8   9   1        1.66        3.33      2.66 o 
   9   9   1        5.82        8.06      2.90 o 
  10   9   1        4.51        4.12      2.86 o 
  11   9   1        1.53        2.65      2.22 o 
  12   9   1        3.18        3.52      2.88 o 
  13   9   1        5.85        5.97      3.56 o 
  14   9   1        3.03        1.07      1.79 o 
  15   9   1        4.32        6.57      3.74 o 
   1  10   1        1.64        3.99      8.33 o 
   2  10   1        0.42        0.39      1.97 o 
   3  10   1        0.65        1.66      3.19 o 
   4  10   1        1.25        4.22      3.77 o 
   5  10   1        0.52        0.26      0.68 o 
   6  10   1        3.24        7.31      3.21 o 
   7  10   1        3.29        4.24      3.03 o 
   8  10   1        4.70        4.84      2.85 o 
   9  10   1        0.92        2.38      2.83 o 
  10  10   1        0.03        0.00      0.72 o 
  11  10   1        1.82        4.96      4.14 o 
  12  10   1        4.99        8.43      4.81 o 
   0  11   1        3.54        7.09     12.66 o 
   1  11   1       10.01       15.44      8.81 o 
   2  11   1        2.38        5.82     10.71 o 
   3  11   1        0.76        5.73      7.62 o 
   4  11   1        1.12        3.56      5.45 o 
   5  11   1        1.30        3.38      6.39 o 
   6  11   1        1.54        2.65      5.43 o 
   0   0   2      886.51      890.35      5.84 o 
   2   0   2     4775.28     4878.39     20.93 o 
   4   0   2     1757.20     1618.59      6.36 o 
   6   0   2       11.44        9.34      1.17 o 
   8   0   2      602.19      669.04      5.36 o 
  10   0   2      162.31      171.05      3.05 o 
  12   0   2      251.28      260.34      3.97 o 
  14   0   2      555.07      546.13      6.00 o 
  16   0   2       83.31       72.70      2.76 o 
  18   0   2      139.63      137.86      3.72 o 
  20   0   2       26.59       22.98      3.59 o 
  22   0   2       25.33       26.16      6.23 o 
  24   0   2        3.63        4.02      9.44 o 
   1   1   2     1417.95     1465.86      3.60 o 
   2   1   2      101.24      113.81      1.12 o 
   3   1   2     2570.59     2596.41      5.59 o 
   4   1   2      489.61      523.58      2.39 o 
   5   1   2      105.35      120.15      1.44 o 
   6   1   2      914.42      988.03      3.68 o 
   7   1   2       36.74       28.70      0.91 o 
   8   1   2      615.47      615.95      3.77 o 
   9   1   2       99.66       98.91      1.68 o 
  10   1   2      244.94      251.60      2.45 o 
  11   1   2      121.44      114.64      1.89 o 
  12   1   2        6.71        5.54      1.25 o 
  13   1   2        0.02        0.44      0.90 o 
  14   1   2      170.12      163.50      2.45 o 
  15   1   2       37.21       32.17      1.68 o 
  16   1   2      145.97      140.76      2.48 o 
  17   1   2      104.86      111.51      2.50 o 
  18   1   2       21.89       20.30      2.15 o 
  19   1   2        5.05        5.46      2.51 o 
  20   1   2       10.06        6.84      2.78 o 
  21   1   2        1.55        3.55      3.32 o 
  22   1   2       10.90        9.45      3.74 o 
  23   1   2        9.05       10.84      5.46 o 
  24   1   2        1.57        0.53      5.90 o 
  25   1   2        3.31        3.93      5.19 o 
   0   2   2      493.43      457.48      3.49 o 
   1   2   2      108.04      100.75      1.25 o 
   2   2   2      614.40      604.28      3.16 o 
   3   2   2       36.79       39.10      1.05 o 
   4   2   2      926.79      976.48      3.67 o 
   5   2   2      833.16      884.25      3.68 o 
   6   2   2       72.35       59.01      0.92 o 
   7   2   2      220.50      234.32      1.80 o 
   8   2   2      206.03      205.52      1.75 o 
   9   2   2      475.83      487.45      3.34 o 
  10   2   2      132.07      125.96      1.88 o 
  11   2   2      214.81      221.78      2.39 o 
  12   2   2       15.59       13.93      1.29 o 
  13   2   2       39.39       39.88      1.49 o 
  14   2   2       16.44       17.20      1.59 o 
  15   2   2       69.11       82.05      1.92 o 
  16   2   2       42.30       38.27      2.07 o 
  17   2   2        1.46        2.57      2.62 o 
  18   2   2       46.35       44.55      2.50 o 
  19   2   2        1.25        2.50      2.21 o 
  20   2   2        4.18        4.72      3.51 o 
  21   2   2       21.06       18.82      3.83 o 
  22   2   2        1.34        2.59      3.89 o 
  23   2   2        4.04        3.45      4.41 o 
  24   2   2        0.94        0.69      4.58 o 
   1   3   2      271.68      326.06      1.90 o 
   2   3   2      260.48      268.19      1.86 o 
   3   3   2      592.95      569.37      3.49 o 
   4   3   2       28.48       31.04      1.08 o 
   5   3   2      262.09      274.93      2.73 o 
   6   3   2       49.36       53.41      1.23 o 
   7   3   2      320.12      330.97      2.56 o 
   8   3   2       25.93       26.54      1.25 o 
   9   3   2      108.78      119.78      1.61 o 
  10   3   2       77.84       80.56      1.58 o 
  11   3   2      261.14      264.57      2.60 o 
  12   3   2      118.32      113.68      1.79 o 
  13   3   2       51.34       48.59      1.74 o 
  14   3   2      101.90       91.99      2.28 o 
  15   3   2       27.29       25.17      2.28 o 
  16   3   2       45.66       43.47      2.57 o 
  17   3   2       46.25       39.63      2.96 o 
  18   3   2        1.07        2.14      1.37 o 
  19   3   2       24.26       22.45      3.31 o 
  20   3   2       48.28       51.54      3.66 o 
  21   3   2       17.56       18.26      4.04 o 
  22   3   2       39.87       38.53      4.35 o 
  23   3   2        4.81        7.33      4.58 o 
  24   3   2        1.84        2.47      5.53 o 
   0   4   2      415.84      440.84      3.55 o 
   1   4   2      191.02      192.85      1.72 o 
   2   4   2      419.13      427.92      2.54 o 
   3   4   2      407.88      422.23      2.94 o 
   4   4   2        0.82        1.31      0.83 o 
   5   4   2        3.14        2.73      0.99 o 
   6   4   2       28.88       27.52      1.14 o 
   7   4   2       13.73       15.84      1.31 o 
   8   4   2       99.19      106.27      1.88 o 
   9   4   2       12.42       12.47      1.44 o 
  10   4   2       31.10       36.09      1.86 o 
  11   4   2       36.00       32.93      2.01 o 
  12   4   2       63.41       64.81      2.74 o 
  13   4   2       44.57       50.91      2.09 o 
  14   4   2       14.08       18.30      2.09 o 
  15   4   2       37.78       37.50      2.30 o 
  16   4   2       10.03        8.05      2.74 o 
  17   4   2       10.07       12.02      3.01 o 
  18   4   2        8.71        6.93      2.82 o 
  19   4   2       72.08       76.53      3.56 o 
  20   4   2        9.33       10.70      3.88 o 
  21   4   2       10.63       12.64      4.10 o 
  22   4   2        0.24        1.15      2.09 o 
  23   4   2       11.60       14.36      4.91 o 
   1   5   2      102.53      102.72      1.63 o 
   2   5   2       44.75       43.82      1.20 o 
   3   5   2      101.02      104.98      1.65 o 
   4   5   2      115.63      124.94      3.43 o 
   5   5   2      133.48      146.64      2.07 o 
   6   5   2       67.82       70.35      1.55 o 
   7   5   2       74.91       74.52      1.60 o 
   8   5   2      257.62      271.73      2.71 o 
   9   5   2      120.22      108.95      2.51 o 
  10   5   2       18.82       19.18      2.38 o 
  11   5   2        9.61        9.40      2.45 o 
  12   5   2       69.75       62.82      2.27 o 
  13   5   2       26.80       28.03      2.19 o 
  14   5   2       54.90       54.55      2.58 o 
  15   5   2        9.65        8.36      2.53 o 
  16   5   2       19.35       15.99      2.85 o 
  17   5   2       26.23       25.21      3.31 o 
  18   5   2        0.98        2.49      3.29 o 
  19   5   2       17.56       17.42      3.84 o 
  20   5   2        2.41        6.15      3.57 o 
  21   5   2        2.97        3.82      4.35 o 
  22   5   2        2.97        5.39      4.08 o 
   0   6   2       40.52       35.70      2.06 o 
   1   6   2        8.06        7.04      1.40 o 
   2   6   2       44.07       33.53      1.43 o 
   3   6   2       20.45       26.47      1.43 o 
   4   6   2       72.55       64.62      1.88 o 
   5   6   2      179.90      169.94      2.67 o 
   6   6   2        9.10        7.32      1.68 o 
   7   6   2       18.82       21.20      1.96 o 
   8   6   2       94.47       98.89      2.80 o 
   9   6   2       88.49       85.31      3.32 o 
  10   6   2       47.63       52.84      3.22 o 
  11   6   2      158.00      178.11      3.95 o 
  12   6   2       36.14       34.51      2.87 o 
  13   6   2       16.48       15.69      3.28 o 
  14   6   2        5.00        5.22      3.53 o 
  15   6   2       17.28       13.31      2.92 o 
  16   6   2        2.30        2.94      1.65 o 
  17   6   2       17.30       18.07      3.49 o 
  18   6   2        1.50        1.72      1.18 o 
  19   6   2        2.43        2.35      2.38 o 
  20   6   2        5.19        7.60      4.39 o 
  21   6   2        5.54        7.44      4.32 o 
   1   7   2       72.65       80.20      2.36 o 
   2   7   2        2.96        5.28      2.07 o 
   3   7   2       13.30        8.90      2.19 o 
   4   7   2       69.32       61.33      2.32 o 
   5   7   2        6.83       10.65      2.29 o 
   6   7   2       47.08       53.49      2.48 o 
   7   7   2       50.02       50.49      2.85 o 
   8   7   2        7.43        5.23      3.24 o 
   9   7   2        9.66        8.06      3.20 o 
  10   7   2        8.54       10.14      3.25 o 
  11   7   2       18.96       18.94      3.75 o 
  12   7   2        2.38        1.10      1.33 o 
  13   7   2       16.35       17.17      3.53 o 
  14   7   2        3.92        7.37      3.46 o 
  15   7   2        7.58        5.16      3.35 o 
  16   7   2        2.03        3.75      3.45 o 
  17   7   2        2.40        5.47      3.53 o 
  18   7   2        1.59        0.55      0.97 o 
  19   7   2        2.40        5.76      3.89 o 
   0   8   2       36.46       30.34      3.49 o 
   1   8   2       34.64       37.80      2.88 o 
   2   8   2       30.77       31.54      2.68 o 
   3   8   2        2.26        2.57      1.98 o 
   4   8   2        0.15        0.81      1.48 o 
   5   8   2       26.60       31.30      3.19 o 
   6   8   2       20.96       23.14      3.23 o 
   7   8   2        0.36        0.77      3.39 o 
   8   8   2        6.75        7.24      2.99 o 
   9   8   2        2.21        5.89      3.08 o 
  10   8   2        3.29        3.93      3.08 o 
  11   8   2        7.40        8.29      3.85 o 
  12   8   2        0.51        0.12      0.55 o 
  13   8   2        8.83       12.62      3.94 o 
  14   8   2       13.67       16.46      4.45 o 
  15   8   2        2.44        1.87      2.72 o 
  16   8   2        0.29        1.45      3.35 o 
  17   8   2       12.13       20.87      4.29 o 
   1   9   2       10.73       13.05      4.17 o 
   2   9   2        4.00        2.14      2.20 o 
   3   9   2        6.51        6.78      3.66 o 
   4   9   2       10.96       14.07      3.83 o 
   5   9   2        5.13        8.07      4.44 o 
   6   9   2        0.26        0.89      1.88 o 
   7   9   2        4.87        8.70      3.22 o 
   8   9   2        0.80        1.80      2.31 o 
   9   9   2       10.30       14.09      3.68 o 
  10   9   2        0.37        0.64      1.04 o 
  11   9   2        1.06        0.93      1.93 o 
  12   9   2        7.90        9.51      3.68 o 
  13   9   2        0.68        2.04      3.64 o 
  14   9   2        0.11        1.15      1.59 o 
   0  10   2        5.02        6.99     11.95 o 
   1  10   2        0.82       -0.84      2.34 o 
   2  10   2        0.99        2.75      4.64 o 
   3  10   2        0.74        2.53      5.44 o 
   4  10   2        4.28        3.81      8.04 o 
   5  10   2        4.17        7.02      5.54 o 
   6  10   2        0.19        1.77      3.92 o 
   7  10   2        0.25        1.84      2.34 o 
   8  10   2        4.09        9.24      4.74 o 
   9  10   2        0.20        1.23      3.09 o 
  10  10   2        2.51        2.69      4.52 o 
   1  11   2        0.53        1.02      4.70 o 
   2  11   2        6.24       15.20     10.73 o 
   2   0   3       85.64       93.95      1.89 o 
   4   0   3     1687.82     1865.25      7.47 o 
   6   0   3       96.93      114.55      2.33 o 
   8   0   3      184.61      195.86      2.77 o 
  10   0   3       35.40       33.28      1.95 o 
  12   0   3      155.84      151.18      3.44 o 
  14   0   3      112.44      128.34      3.37 o 
  16   0   3      293.05      278.30      5.07 o 
  18   0   3       17.10       11.40      3.50 o 
  20   0   3       48.79       46.63      5.01 o 
  22   0   3       18.79       19.33      7.44 o 
  24   0   3        1.18        0.53      9.75 o 
   0   1   3       60.90       59.84      1.41 o 
   1   1   3      465.02      474.60      3.39 o 
   2   1   3      690.54      706.31      3.16 o 
   3   1   3      103.81      111.32      1.37 o 
   4   1   3        8.99       12.20      0.87 o 
   5   1   3      286.63      302.58      2.20 o 
   6   1   3       18.92       17.48      0.98 o 
   7   1   3      178.50      192.64      1.95 o 
   8   1   3       54.18       55.78      1.28 o 
   9   1   3      132.65      119.67      1.75 o 
  10   1   3       41.43       44.39      1.41 o 
  11   1   3        0.98        0.37      0.42 o 
  12   1   3       17.97       17.61      1.59 o 
  13   1   3        4.65        4.61      1.64 o 
  14   1   3       45.08       43.44      1.88 o 
  15   1   3      273.06      303.15      3.79 o 
  16   1   3       45.60       46.89      2.15 o 
  17   1   3       47.86       53.22      2.57 o 
  18   1   3       19.96       13.37      2.91 o 
  19   1   3        4.99        2.07      1.77 o 
  20   1   3       10.46       11.85      3.55 o 
  21   1   3       34.06       39.36      4.38 o 
  22   1   3        1.88        3.71      5.85 o 
  23   1   3        6.82        9.06      7.08 o 
  24   1   3        3.18        5.20     11.62 o 
   1   2   3       24.69       25.67      1.00 o 
   2   2   3        7.67        8.23      1.07 o 
   3   2   3       32.29       33.92      1.10 o 
   4   2   3      196.47      214.59      2.14 o 
   5   2   3       13.67       11.43      1.03 o 
   6   2   3       27.33       26.78      1.10 o 
   7   2   3       32.37       32.81      0.89 o 
   8   2   3       50.11       62.33      1.12 o 
   9   2   3      123.18      127.56      1.72 o 
  10   2   3       39.81       39.57      1.22 o 
  11   2   3       82.79       83.02      1.75 o 
  12   2   3       19.32       15.91      1.60 o 
  13   2   3       40.47       30.90      1.97 o 
  14   2   3      173.94      184.29      3.14 o 
  15   2   3        6.45        4.95      2.20 o 
  16   2   3      174.34      186.85      3.81 o 
  17   2   3        8.94        8.65      2.91 o 
  18   2   3        0.83        0.82      0.90 o 
  19   2   3       11.77        8.98      2.98 o 
  20   2   3        3.00        4.94      3.34 o 
  21   2   3        7.30        7.88      4.04 o 
  22   2   3       17.03       17.78      4.70 o 
  23   2   3        7.62        7.59      4.71 o 
   0   3   3      187.10      179.43      3.62 o 
   1   3   3      230.12      244.73      2.27 o 
   2   3   3      181.64      174.71      2.21 o 
   3   3   3      166.24      157.17      2.14 o 
   4   3   3      198.88      191.75      2.57 o 
   5   3   3       35.76       35.50      1.36 o 
   6   3   3        1.97        2.62      1.37 o 
   7   3   3       28.35       27.43      1.38 o 
   8   3   3       16.58       14.58      1.36 o 
   9   3   3       42.76       34.17      1.42 o 
  10   3   3       24.20       25.55      1.70 o 
  11   3   3      157.43      174.83      2.76 o 
  12   3   3       92.65       86.83      2.13 o 
  13   3   3       26.28       27.12      2.15 o 
  14   3   3        4.42        4.16      2.00 o 
  15   3   3       32.71       27.98      2.37 o 
  16   3   3       31.69       31.60      2.85 o 
  17   3   3       57.58       52.12      3.11 o 
  18   3   3       11.21       10.48      3.24 o 
  19   3   3       13.47       10.26      3.72 o 
  20   3   3        8.69        4.94      3.88 o 
  21   3   3       11.31       10.08      4.64 o 
  22   3   3       13.51       12.61      4.68 o 
  23   3   3        2.90        2.16      2.60 o 
   1   4   3       83.84       80.44      1.20 o 
   2   4   3       71.67       74.72      1.44 o 
   3   4   3      157.98      157.94      2.39 o 
   4   4   3       14.06       13.33      1.46 o 
   5   4   3       19.71       24.81      1.52 o 
   6   4   3      117.52      110.26      2.09 o 
   7   4   3      167.32      173.87      2.54 o 
   8   4   3       50.09       51.78      1.68 o 
   9   4   3       60.27       63.91      1.93 o 
  10   4   3       14.02       20.31      2.24 o 
  11   4   3        3.48        3.61      2.14 o 
  12   4   3        4.78       10.19      2.41 o 
  13   4   3       49.05       51.70      2.51 o 
  14   4   3       29.35       27.25      2.38 o 
  15   4   3       11.80        9.18      2.51 o 
  16   4   3       14.58       13.86      2.79 o 
  17   4   3        5.19        4.44      2.63 o 
  18   4   3        2.38        3.16      2.90 o 
  19   4   3        6.63        5.80      3.40 o 
  20   4   3        4.82        6.12      3.76 o 
  21   4   3       17.58       16.39      4.44 o 
  22   4   3        4.61        5.87      5.39 o 
   0   5   3        9.35        9.21      1.71 o 
   1   5   3       48.80       52.01      1.31 o 
   2   5   3       29.50       29.89      1.43 o 
   3   5   3        6.01        5.63      1.62 o 
   4   5   3        1.61        2.73      1.62 o 
   5   5   3       94.97       95.63      2.38 o 
   6   5   3       46.23       39.65      1.79 o 
   7   5   3       69.22       68.46      1.89 o 
   8   5   3        3.42        5.92      1.96 o 
   9   5   3       33.87       36.85      2.21 o 
  10   5   3       98.37      107.69      2.67 o 
  11   5   3       11.49       11.07      2.55 o 
  12   5   3       13.73       11.76      2.79 o 
  13   5   3       13.75        9.76      2.72 o 
  14   5   3        7.79        7.14      2.48 o 
  15   5   3        2.56        4.57      2.46 o 
  16   5   3        1.57        0.03      2.34 o 
  17   5   3        1.80        1.55      1.09 o 
  18   5   3        0.51        2.08      2.97 o 
  19   5   3        0.71        1.01      1.70 o 
  20   5   3        3.84        5.42      4.56 o 
  21   5   3        3.77        2.77      3.41 o 
   1   6   3       47.12       50.48      1.91 o 
   2   6   3      107.51      118.62      2.24 o 
   3   6   3        2.88        3.16      1.45 o 
   4   6   3       26.05       22.27      1.91 o 
   5   6   3        5.59        6.75      1.97 o 
   6   6   3      108.29      108.97      2.38 o 
   7   6   3      127.49      144.26      3.01 o 
   8   6   3       13.13       13.38      2.32 o 
   9   6   3       58.81       49.21      2.44 o 
  10   6   3        7.80        8.34      2.35 o 
  11   6   3       21.83       13.84      2.91 o 
  12   6   3        3.46        4.10      2.60 o 
  13   6   3       34.04       33.53      3.47 o 
  14   6   3       10.94       11.72      3.30 o 
  15   6   3       11.79       11.06      3.51 o 
  16   6   3        2.96        3.21      3.12 o 
  17   6   3        0.09        2.32      3.07 o 
  18   6   3        8.08        9.02      4.16 o 
  19   6   3        1.49        6.12      4.95 o 
   0   7   3       19.25       23.22      3.54 o 
   1   7   3       60.14       60.80      3.12 o 
   2   7   3       18.44       21.94      2.59 o 
   3   7   3        4.61        4.95      2.22 o 
   4   7   3        2.64        3.78      2.04 o 
   5   7   3      113.65      131.88      2.94 o 
   6   7   3       13.72       16.73      2.53 o 
   7   7   3        2.52        4.63      2.66 o 
   8   7   3        5.86        5.95      3.12 o 
   9   7   3        0.90        0.52      1.01 o 
  10   7   3        4.32        4.62      3.42 o 
  11   7   3       12.27       14.12      3.75 o 
  12   7   3       10.98        9.49      4.01 o 
  13   7   3       10.75       13.34      3.88 o 
  14   7   3        2.50        6.57      4.01 o 
  15   7   3        7.55        6.03      3.71 o 
  16   7   3        0.21        2.54      3.74 o 
  17   7   3        1.00        1.45      1.89 o 
  18   7   3        0.69        1.32      2.67 o 
   1   8   3        2.70        5.52      2.98 o 
   2   8   3        3.56        2.49      1.66 o 
   3   8   3        1.49        0.44      2.27 o 
   4   8   3       15.11       12.67      3.28 o 
   5   8   3        7.77        8.60      3.36 o 
   6   8   3        6.97        6.29      3.24 o 
   7   8   3        5.65        6.08      3.61 o 
   8   8   3        5.46        7.42      3.06 o 
   9   8   3        2.32        4.19      3.02 o 
  10   8   3        0.87        0.48      3.04 o 
  11   8   3       11.11       13.43      4.23 o 
  12   8   3        2.04        5.14      4.12 o 
  13   8   3        1.30        3.04      3.89 o 
  14   8   3        0.06        0.39      1.57 o 
  15   8   3        7.85       11.09      4.92 o 
   0   9   3        1.24        4.67      4.36 o 
   1   9   3        4.90        5.77      3.31 o 
   2   9   3        1.03        4.05      2.52 o 
   3   9   3        5.07        6.02      4.34 o 
   4   9   3        0.48        2.43      3.63 o 
   5   9   3       13.00       11.52      4.50 o 
   6   9   3       13.79       13.13      5.09 o 
   7   9   3       11.26       16.78      4.58 o 
   8   9   3        0.96        3.91      4.52 o 
   9   9   3        0.22        4.21      4.50 o 
  10   9   3        4.40        3.67      4.37 o 
  11   9   3        0.48        0.22      1.99 o 
  12   9   3        2.12        5.70      4.77 o 
   1  10   3        0.45        2.57      3.48 o 
   2  10   3        1.49        2.41      3.92 o 
   3  10   3        1.40        2.94      3.04 o 
   4  10   3        1.02        2.85      3.94 o 
   5  10   3        0.31        2.23      4.79 o 
   6  10   3        3.17        3.42      4.43 o 
   7  10   3        1.37        4.37      3.61 o 
   0   0   4      592.77      639.62     13.63 o 
   2   0   4      255.39      284.77      3.22 o 
   4   0   4      102.25      105.81      2.49 o 
   6   0   4       64.12       62.97      1.94 o 
   8   0   4       66.87       64.17      2.37 o 
  10   0   4      265.86      266.83      4.00 o 
  12   0   4       18.21       18.26      2.43 o 
  14   0   4        8.06        5.40      2.82 o 
  16   0   4       12.23       11.97      3.53 o 
  18   0   4       30.67       24.67      4.89 o 
  20   0   4        0.24       -0.50      9.54 o 
  22   0   4       14.08       14.96      9.52 o 
   1   1   4      161.93      171.73      1.92 o 
   2   1   4       26.02       23.64      1.16 o 
   3   1   4      310.72      311.19      2.52 o 
   4   1   4       14.00       14.31      1.17 o 
   5   1   4       69.75       63.16      1.34 o 
   6   1   4       14.18       10.39      1.28 o 
   7   1   4       65.76       57.69      1.41 o 
   8   1   4       62.53       56.67      1.44 o 
   9   1   4       45.85       44.73      1.52 o 
  10   1   4        1.64        2.22      1.20 o 
  11   1   4        9.41       11.22      1.67 o 
  12   1   4       46.74       47.54      2.26 o 
  13   1   4       14.11       12.14      2.11 o 
  14   1   4       25.00       22.05      2.22 o 
  15   1   4        9.12        7.42      2.29 o 
  16   1   4        0.63        0.58      0.82 o 
  17   1   4       11.24        6.40      3.25 o 
  18   1   4        4.10        6.32      3.05 o 
  19   1   4       14.35       13.21      3.95 o 
  20   1   4        1.57        4.09      3.31 o 
  21   1   4        5.67        5.17      4.94 o 
  22   1   4        3.58        4.63      6.48 o 
   0   2   4      374.01      377.17      4.47 o 
   1   2   4      123.75      130.26      2.18 o 
   2   2   4      188.60      178.13      2.48 o 
   3   2   4       97.40       96.92      1.84 o 
   4   2   4       43.35       43.76      1.43 o 
   5   2   4       30.07       24.89      1.50 o 
   6   2   4      114.88      126.65      2.00 o 
   7   2   4       30.43       34.18      1.49 o 
   8   2   4        1.40        1.46      0.95 o 
   9   2   4      168.32      169.89      2.60 o 
  10   2   4       30.18       31.12      1.82 o 
  11   2   4       19.11       18.24      2.11 o 
  12   2   4       82.40       78.16      2.34 o 
  13   2   4        1.38        2.80      1.91 o 
  14   2   4       16.99       15.50      2.31 o 
  15   2   4       19.84       16.71      2.85 o 
  16   2   4       19.11       17.56      2.95 o 
  17   2   4       13.23        9.27      3.10 o 
  18   2   4        4.99        4.31      3.27 o 
  19   2   4        9.08       10.58      3.48 o 
  20   2   4       31.84       32.83      3.93 o 
  21   2   4        4.37        6.95      4.06 o 
  22   2   4        0.20        1.60      4.06 o 
   1   3   4      276.90      293.00      3.16 o 
   2   3   4      107.18      112.07      2.13 o 
   3   3   4       16.22       15.64      1.63 o 
   4   3   4       41.71       39.61      1.59 o 
   5   3   4       47.77       42.15      1.70 o 
   6   3   4      143.49      148.57      2.45 o 
   7   3   4       35.77       39.11      1.86 o 
   8   3   4       46.61       46.42      1.68 o 
   9   3   4      163.94      159.00      2.99 o 
  10   3   4       10.98       11.60      2.13 o 
  11   3   4       28.54       26.94      2.24 o 
  12   3   4       18.20       21.27      2.63 o 
  13   3   4        6.23        5.77      2.54 o 
  14   3   4       51.80       52.16      3.17 o 
  15   3   4        2.23        1.86      1.22 o 
  16   3   4        1.72        1.91      2.49 o 
  17   3   4        1.03        1.48      1.43 o 
  18   3   4        9.21       10.31      3.62 o 
  19   3   4       27.53       30.26      3.88 o 
  20   3   4        9.94       10.14      4.35 o 
  21   3   4        1.78        1.35      1.97 o 
   0   4   4       73.11       84.80      2.52 o 
   1   4   4      113.09      123.13      1.99 o 
   2   4   4       50.83       44.47      1.73 o 
   3   4   4        1.70        1.97      1.21 o 
   4   4   4       82.75       87.84      2.07 o 
   5   4   4       50.15       50.72      1.98 o 
   6   4   4       47.92       45.55      2.00 o 
   7   4   4       32.87       32.15      2.11 o 
   8   4   4       66.66       65.21      2.38 o 
   9   4   4       19.90       18.50      2.36 o 
  10   4   4       38.59       38.78      2.82 o 
  11   4   4        9.36        9.48      2.64 o 
  12   4   4       17.20       15.86      2.81 o 
  13   4   4       46.44       52.62      3.06 o 
  14   4   4        0.27        0.26      2.64 o 
  15   4   4        1.32        1.04      0.86 o 
  16   4   4        9.19        8.38      3.11 o 
  17   4   4       15.55       17.23      3.54 o 
  18   4   4        4.81        5.60      4.09 o 
  19   4   4       27.21       28.45      4.42 o 
  20   4   4        1.46        3.32      4.35 o 
   1   5   4       24.45       19.68      2.00 o 
   2   5   4       63.01       65.43      2.00 o 
   3   5   4       76.49       83.84      2.23 o 
   4   5   4       18.78       18.57      2.16 o 
   5   5   4       37.07       37.69      2.18 o 
   6   5   4       22.25       22.31      2.29 o 
   7   5   4       75.09       74.98      2.53 o 
   8   5   4       39.89       45.09      2.61 o 
   9   5   4       19.08       17.47      2.66 o 
  10   5   4        8.39        6.46      2.74 o 
  11   5   4       24.65       28.17      3.17 o 
  12   5   4       12.32        7.56      3.42 o 
  13   5   4       17.78       21.16      3.53 o 
  14   5   4        2.01        3.31      3.44 o 
  15   5   4        3.48        5.02      4.44 o 
  16   5   4        0.01       -0.10      2.03 o 
  17   5   4        4.34        4.85      3.18 o 
  18   5   4        4.87        7.60      4.06 o 
  19   5   4        7.26        9.62      4.81 o 
   0   6   4       48.86       47.43      3.80 o 
   1   6   4       15.61       13.63      2.70 o 
   2   6   4       16.94       18.47      2.54 o 
   3   6   4       31.39       31.91      2.54 o 
   4   6   4        1.74        1.97      2.48 o 
   5   6   4        9.59        9.76      2.26 o 
   6   6   4       20.32       20.28      2.66 o 
   7   6   4        4.79        5.82      2.61 o 
   8   6   4        8.94        6.31      2.86 o 
   9   6   4       19.86       17.20      2.93 o 
  10   6   4       22.61       24.98      3.07 o 
  11   6   4       26.40       29.92      3.52 o 
  12   6   4        9.13        7.03      3.88 o 
  13   6   4        0.67        0.14      0.46 o 
  14   6   4        3.17        3.14      3.53 o 
  15   6   4        0.30        1.81      5.39 o 
  16   6   4        0.07        1.65      3.30 o 
  17   6   4        3.24        3.77      5.57 o 
  18   6   4        4.95        9.46      5.22 o 
   1   7   4        4.86        3.29      3.28 o 
   2   7   4        4.26        5.24      3.43 o 
   3   7   4       18.48       14.68      3.15 o 
   4   7   4        0.77        1.77      2.98 o 
   5   7   4       19.34       19.65      3.72 o 
   6   7   4        5.61        5.48      3.44 o 
   7   7   4        3.25        2.87      3.07 o 
   8   7   4        7.01        6.10      3.05 o 
   9   7   4       10.45       11.22      3.66 o 
  10   7   4        0.40        1.09      1.58 o 
  11   7   4        4.95        6.62      4.14 o 
  12   7   4        3.90        6.90      3.91 o 
  13   7   4        4.94        2.40      2.03 o 
  14   7   4        0.55        4.79      6.25 o 
  15   7   4        0.24       -0.46      1.50 o 
  16   7   4        0.13        1.11      2.24 o 
   0   8   4        0.05        0.03      1.40 o 
   1   8   4        1.59        3.37      3.43 o 
   2   8   4        1.12        1.40      2.84 o 
   3   8   4        3.42        4.44      3.67 o 
   4   8   4        2.38        5.00      3.96 o 
   5   8   4        1.46        2.01      3.81 o 
   6   8   4        6.22        6.87      3.84 o 
   7   8   4        8.24        9.35      4.60 o 
   8   8   4        2.74        2.04      4.01 o 
   9   8   4        0.45        3.88      5.89 o 
  10   8   4        0.95        3.61      5.03 o 
  11   8   4        2.93        3.32      7.86 o 
  12   8   4        3.77        5.86      6.23 o 
  13   8   4        4.70        4.89      3.57 o 
   1   9   4        0.87        2.46      3.01 o 
   2   9   4        3.04        7.06      4.69 o 
   3   9   4        1.11        2.22      3.54 o 
   4   9   4        4.37        7.33      5.98 o 
   5   9   4        1.28        1.79      3.96 o 
   6   9   4        1.87        3.91      4.61 o 
   7   9   4        2.85        9.13      5.06 o 
   8   9   4        1.98        1.59      4.38 o 
   9   9   4        4.36        2.59      4.19 o 
   2   0   5      227.99      219.72      3.50 o 
   4   0   5       34.82       36.58      2.28 o 
   6   0   5      108.31      119.04      2.78 o 
   8   0   5       15.44       16.45      2.75 o 
  10   0   5       21.02       20.16      3.32 o 
  12   0   5       25.45       24.28      4.21 o 
  14   0   5        4.12        4.41      4.72 o 
  16   0   5        0.47       -0.76      1.70 o 
  18   0   5       36.42       45.28      7.72 o 
  20   0   5       12.37       20.13      9.23 o 
   0   1   5       19.07       19.50      2.04 o 
   1   1   5       84.58       76.45      1.68 o 
   2   1   5        1.57        1.07      0.73 o 
   3   1   5        5.27        4.46      1.38 o 
   4   1   5        7.69        6.19      1.70 o 
   5   1   5       22.56       19.91      1.89 o 
   6   1   5       28.05       30.86      1.90 o 
   7   1   5       15.66       16.08      1.94 o 
   8   1   5       18.07       15.95      1.97 o 
   9   1   5        5.53        4.64      1.86 o 
  10   1   5       42.85       41.49      2.14 o 
  11   1   5       14.59       16.89      2.57 o 
  12   1   5        5.52        2.93      1.16 o 
  13   1   5       36.23       33.52      3.21 o 
  14   1   5        6.09        3.54      2.91 o 
  15   1   5        0.00        0.26      1.96 o 
  16   1   5        5.12        6.84      4.37 o 
  17   1   5       15.93       14.05      4.61 o 
  18   1   5        5.14        5.49      3.57 o 
  19   1   5       23.91       29.13      5.30 o 
  20   1   5        0.25        3.92      5.57 o 
   1   2   5       23.08       20.71      2.01 o 
   2   2   5       81.98       85.39      2.08 o 
   3   2   5       13.28       11.35      1.94 o 
   4   2   5       13.60       13.62      1.80 o 
   5   2   5       65.38       64.16      1.93 o 
   6   2   5       22.88       22.64      1.94 o 
   7   2   5        1.76        2.05      2.58 o 
   8   2   5       22.88       22.45      2.02 o 
   9   2   5        3.95        6.17      2.13 o 
  10   2   5       21.31       22.94      2.53 o 
  11   2   5        5.27        4.57      2.42 o 
  12   2   5       25.61       25.17      2.74 o 
  13   2   5        5.26        5.12      2.55 o 
  14   2   5       34.56       28.60      3.60 o 
  15   2   5        4.18        3.88      3.08 o 
  16   2   5        0.88        1.61      3.64 o 
  17   2   5        1.68        3.58      4.16 o 
  18   2   5       37.21       39.30      4.86 o 
  19   2   5        0.68        1.09      2.98 o 
   0   3   5      216.78      231.99      4.97 o 
   1   3   5       28.10       26.35      2.01 o 
   2   3   5        3.20        3.70      1.57 o 
   3   3   5       72.66       74.35      2.15 o 
   4   3   5       12.92        8.24      2.11 o 
   5   3   5        6.93        5.54      2.10 o 
   6   3   5       34.10       33.02      2.17 o 
   7   3   5       62.89       62.73      2.26 o 
   8   3   5       34.86       40.47      2.70 o 
   9   3   5        6.52        5.25      2.70 o 
  10   3   5       24.97       22.79      2.90 o 
  11   3   5        0.69        2.89      2.23 o 
  12   3   5        7.63        6.58      3.21 o 
  13   3   5       15.00       16.01      3.30 o 
  14   3   5        3.39        4.25      3.11 o 
  15   3   5        2.82        5.76      3.73 o 
  16   3   5        3.85        4.74      2.98 o 
  17   3   5       14.76       22.63      3.91 o 
  18   3   5        6.28        6.63      4.56 o 
  19   3   5        6.97        9.60      4.75 o 
   1   4   5       62.09       61.75      2.37 o 
   2   4   5       23.40       19.85      2.41 o 
   3   4   5       23.74       20.74      2.27 o 
   4   4   5       19.48       19.80      2.18 o 
   5   4   5       38.30       38.01      2.37 o 
   6   4   5        8.48        8.16      2.33 o 
   7   4   5        7.82        7.60      2.77 o 
   8   4   5       15.53       20.26      2.89 o 
   9   4   5       10.72        9.36      2.88 o 
  10   4   5        0.96        0.89      0.90 o 
  11   4   5       18.51       20.15      3.38 o 
  12   4   5        6.10        6.98      2.75 o 
  13   4   5        1.25        0.49      0.89 o 
  14   4   5        1.46        3.65      3.53 o 
  15   4   5        8.11        8.65      3.94 o 
  16   4   5        2.76        1.67      1.32 o 
  17   4   5        8.23        9.35      3.99 o 
  18   4   5        3.39        1.98      1.49 o 
   0   5   5       18.44       18.62      3.63 o 
   1   5   5       26.70       24.90      2.61 o 
   2   5   5        2.50        3.30      2.44 o 
   3   5   5        6.05        5.39      2.47 o 
   4   5   5       38.82       38.40      2.86 o 
   5   5   5        5.09        2.23      1.52 o 
   6   5   5        3.40        6.16      2.81 o 
   7   5   5        8.49       10.51      3.35 o 
   8   5   5        1.81        0.82      1.50 o 
   9   5   5       20.93       29.39      3.23 o 
  10   5   5        6.36        5.74      3.21 o 
  11   5   5        1.47        1.19      2.87 o 
  12   5   5        7.80        5.82      3.45 o 
  13   5   5        0.39        1.37      4.02 o 
  14   5   5        0.18        2.55      4.31 o 
  15   5   5        0.10        2.11      2.86 o 
  16   5   5        0.42        0.33      2.77 o 
   1   6   5        5.54        4.72      3.03 o 
   2   6   5       11.71       12.21      3.13 o 
   3   6   5        7.15        7.24      3.09 o 
   4   6   5        9.62       10.66      3.59 o 
   5   6   5       11.76        7.97      3.49 o 
   6   6   5        1.23        0.94      1.60 o 
   7   6   5       14.56       19.19      3.59 o 
   8   6   5       21.42       22.95      3.77 o 
   9   6   5        7.88        6.03      3.33 o 
  10   6   5        2.80        1.91      2.79 o 
  11   6   5        0.43        0.80      2.12 o 
  12   6   5        4.69        6.34      3.88 o 
  13   6   5        2.77        6.18      4.60 o 
  14   6   5        1.52        5.35      4.21 o 
  15   6   5        6.89        9.18      5.03 o 
   0   7   5        6.32       10.35      5.26 o 
   1   7   5        3.68        4.25      3.29 o 
   2   7   5        0.68        1.27      2.18 o 
   3   7   5        5.10        4.31      4.45 o 
   4   7   5        5.90        5.77      3.71 o 
   5   7   5        3.83        6.84      3.83 o 
   6   7   5        1.90        1.30      2.04 o 
   7   7   5        3.06        5.85      3.92 o 
   8   7   5        1.55        0.91      3.19 o 
   9   7   5        4.41        7.10      4.54 o 
  10   7   5        0.90        0.87      2.36 o 
  11   7   5        2.14        3.63      3.23 o 
  12   7   5        0.86        1.64      2.66 o 
   1   8   5        0.84        0.95      1.64 o 
   2   8   5        5.45        5.72      5.13 o 
   3   8   5        2.54        4.33      4.12 o 
   4   8   5        1.08        1.83      4.61 o 
   5   8   5        5.85        4.17      4.14 o 
   6   8   5        0.98        0.02      2.53 o 
   7   8   5        1.18        0.74      4.11 o 
   8   8   5        3.14        5.52      5.42 o 
   9   8   5        2.22        2.28      8.33 o 
   0   0   6      143.31      148.32      4.67 o 
   2   0   6        9.31        9.10      3.11 o 
   4   0   6       31.62       26.41      3.78 o 
   6   0   6       70.94       80.25      3.64 o 
   8   0   6       30.55       35.83      4.00 o 
  10   0   6       13.91       15.84      4.09 o 
  12   0   6        2.12        0.43      1.45 o 
  14   0   6        6.31        5.07      6.17 o 
  16   0   6        3.82        2.38      4.38 o 
   1   1   6       66.78       60.01      2.35 o 
   2   1   6       41.80       41.01      2.38 o 
   3   1   6        1.71        2.40      2.26 o 
   4   1   6        2.56        0.99      0.62 o 
   5   1   6       14.48       11.07      2.58 o 
   6   1   6        0.44        1.96      1.62 o 
   7   1   6       20.86       19.10      2.67 o 
   8   1   6        4.32        3.60      1.98 o 
   9   1   6        3.52        4.98      2.41 o 
  10   1   6        6.27        7.23      3.02 o 
  11   1   6        5.87        5.08      3.07 o 
  12   1   6       11.54       14.97      3.93 o 
  13   1   6        7.24        7.51      3.61 o 
  14   1   6        1.43        1.62      2.49 o 
  15   1   6        2.53        3.57      4.59 o 
  16   1   6        1.51        6.38      5.13 o 
  17   1   6        4.48        4.69      4.91 o 
   0   2   6      111.71      113.32      4.04 o 
   1   2   6        1.58        2.28      2.03 o 
   2   2   6       22.45       24.97      2.72 o 
   3   2   6        4.37        6.30      2.68 o 
   4   2   6       13.41       12.55      2.51 o 
   5   2   6        9.67       10.34      2.44 o 
   6   2   6        6.16        4.40      2.28 o 
   7   2   6        1.73        2.54      2.40 o 
   8   2   6       21.86       20.51      2.70 o 
   9   2   6        3.76        4.66      3.24 o 
  10   2   6       10.36       12.32      3.56 o 
  11   2   6        7.48        8.13      3.44 o 
  12   2   6        9.68       10.82      3.51 o 
  13   2   6        5.74        3.75      2.32 o 
  14   2   6        5.60        7.62      4.03 o 
  15   2   6        1.76        3.00      3.38 o 
  16   2   6        0.49        0.04      3.95 o 
   1   3   6       40.06       38.11      2.77 o 
   2   3   6       17.57       15.90      2.68 o 
   3   3   6        6.25        4.74      2.54 o 
   4   3   6        1.72        1.92      2.08 o 
   5   3   6       31.14       28.34      2.67 o 
   6   3   6       31.40       27.57      2.76 o 
   7   3   6       18.21       26.23      3.09 o 
   8   3   6       20.99       27.06      3.44 o 
   9   3   6        6.62        7.67      3.50 o 
  10   3   6        0.10        1.46      2.69 o 
  11   3   6        7.85       11.16      4.17 o 
  12   3   6        9.92       12.86      4.88 o 
  13   3   6        1.97        1.35      3.59 o 
  14   3   6        2.45        3.74      4.26 o 
  15   3   6        6.55        8.88      4.55 o 
   0   4   6        3.28        1.51      2.33 o 
   1   4   6        2.15        1.19      1.68 o 
   2   4   6        2.83        2.17      1.60 o 
   3   4   6        7.11        6.20      2.95 o 
   4   4   6        0.86        0.62      0.64 o 
   5   4   6       17.11       19.83      3.17 o 
   6   4   6        1.67        1.65      1.69 o 
   7   4   6       14.06       10.04      3.94 o 
   8   4   6        3.49        3.75      3.76 o 
   9   4   6        2.34        6.31      3.86 o 
  10   4   6       15.90       13.79      4.08 o 
  11   4   6        4.82        5.90      3.91 o 
  12   4   6        2.29        1.23      1.71 o 
  13   4   6        1.48        3.21      4.12 o 
  14   4   6        5.41        5.55      4.99 o 
   1   5   6        4.50        5.49      2.87 o 
   2   5   6        5.13        5.76      2.75 o 
   3   5   6        2.83        6.51      3.14 o 
   4   5   6        2.02        4.33      3.10 o 
   5   5   6        7.28        8.12      3.62 o 
   6   5   6        3.92        4.80      2.85 o 
   7   5   6        1.48        4.15      4.07 o 
   8   5   6       12.28       11.41      4.18 o 
   9   5   6       15.59       14.45      4.28 o 
  10   5   6        2.64        5.39      4.99 o 
  11   5   6        4.97        5.59      5.00 o 
  12   5   6        5.61        7.42      5.00 o 
  13   5   6        2.36        0.89      1.09 o 
   0   6   6        5.68        1.00      1.60 o 
   1   6   6        2.27        4.85      3.27 o 
   2   6   6        3.32        5.52      3.80 o 
   3   6   6        5.01        4.16      3.11 o 
   4   6   6        2.91        2.48      2.46 o 
   5   6   6        4.66        5.42      3.65 o 
   6   6   6        1.98        2.22      2.46 o 
   7   6   6        2.60        3.21      2.77 o 
   8   6   6        1.09        2.59      3.84 o 
   9   6   6        1.17        0.71      2.05 o 
  10   6   6        9.76       13.36      5.61 o 
   1   7   6        1.57        4.31      4.41 o 
   2   7   6        0.85        2.28      4.57 o 
   3   7   6        2.89        2.74      2.86 o 
   4   7   6        1.65        0.48      0.91 o 
   5   7   6        0.51        3.40      4.26 o 
   6   7   6        2.57        3.29      3.49 o 
   2   0   7        5.13        6.66      4.75 o 
   4   0   7        7.92        6.21      5.52 o 
   6   0   7        2.99        3.00      5.65 o 
   8   0   7        7.85       10.74      5.18 o 
  10   0   7        1.20        5.61      5.71 o 
  12   0   7        4.77        7.11      7.10 o 
   0   1   7       23.34       19.22      5.32 o 
   1   1   7        0.21        0.97      1.32 o 
   2   1   7        0.10        0.73      2.24 o 
   3   1   7        5.09        5.31      3.98 o 
   4   1   7        3.83        2.63      2.50 o 
   5   1   7        3.14        4.83      3.05 o 
   6   1   7        1.41        3.76      3.13 o 
   7   1   7        5.83        5.15      3.61 o 
   8   1   7        0.15        0.67      1.16 o 
   9   1   7        1.51        3.10      2.64 o 
  10   1   7        3.47        6.35      4.21 o 
  11   1   7        1.86        3.15      4.77 o 
  12   1   7        0.69        1.26      1.23 o 
   1   2   7        1.36        2.51      2.87 o 
   2   2   7        1.53        0.98      0.97 o 
   3   2   7       11.05       14.02      3.60 o 
   4   2   7        4.94        2.99      3.48 o 
   5   2   7        0.50        1.47      2.61 o 
   6   2   7       11.46       10.32      4.06 o 
   7   2   7        4.33        3.95      3.37 o 
   8   2   7        7.61        6.84      3.47 o 
   9   2   7        5.31        6.68      3.82 o 
  10   2   7        1.98        4.27      5.06 o 
  11   2   7        0.98        1.52      2.79 o 
   0   3   7        2.91        4.00      4.16 o 
   1   3   7        1.28        0.93      0.98 o 
   2   3   7       10.87        8.44      3.42 o 
   3   3   7        3.99        3.69      3.34 o 
   4   3   7        6.76        6.29      3.88 o 
   5   3   7        0.63        3.00      3.38 o 
   6   3   7        7.10       11.35      4.35 o 
   7   3   7        6.41        7.51      4.47 o 
   8   3   7        7.86        8.28      5.04 o 
   9   3   7        0.81        2.92      4.71 o 
  10   3   7        6.97        7.56      5.68 o 
   1   4   7        2.03        5.43      4.01 o 
   2   4   7        2.17        3.04      2.93 o 
   3   4   7       15.12       16.73      3.71 o 
   4   4   7        7.98        8.11      3.59 o 
   5   4   7        1.77        1.19      1.50 o 
   6   4   7        0.67        0.63      1.47 o 
   7   4   7        7.91        9.45      4.67 o 
   8   4   7        3.28        7.55      6.90 o 
   0   5   7        0.88        0.36      1.07 o 
   1   5   7        0.69        2.40      3.45 o 
   2   5   7        3.01        5.47      3.92 o 
   3   5   7        2.93        1.49      2.34 o 
   4   5   7        3.62        5.64      4.11 o 
   5   5   7        4.33        4.67      4.43 o 
   0   0   8        2.91        1.52     41.22 o 
                                                 
